# Supplementary material for: Variation and Correlation Analysis of Flavour and Bacterial Diversity of Low-Salt Hotpot Sauce during Storage
Source: Foods. 2023 Jan 10;12(2):333. doi: 10.3390/foods12020333 (PMC9857581; doi:10.3390/foods12020333)
Supplement: Supplementary file 1 [file foods-12-00333-s001.zip]

Archive with 1 entries (1 files):
- foods-2052076-supplementary.pdf
